# Supplementary material for: Identification and validation of an 11-kinase signature that predicts chemo- and radiosensitivity in gastric cancer
Source: eBioMedicine. 2026 Feb 11;125:106154. doi: 10.1016/j.ebiom.2026.106154 (PMC12914827; doi:10.1016/j.ebiom.2026.106154)
Supplement: Table S2 [file mmc2.zip]

Archive with 1 entries (1 files):
- ebiom_106154_5.TableS2_mmc2.csv
