# Supplementary material for: Identification and validation of an 11-kinase signature that predicts chemo- and radiosensitivity in gastric cancer
Source: eBioMedicine. 2026 Feb 11;125:106154. doi: 10.1016/j.ebiom.2026.106154 (PMC12914827; doi:10.1016/j.ebiom.2026.106154)
Supplement: Table S2 [file mmc2.zip › ebiom_106154_5.TableS2_mmc2.csv]

Cell lines	COQ8A	MAP3K20	ABR	BAZ1B	BRD2	BRD4	CAMK1	CAMK2D	CASK	CDK1	CDK2	CDK7	CDK9	CSNK2A1	EPHB2	GAK	ILK	KALRN	LYN	MAP2K3	MAPK13	MET	MST1R	NRBP1	PAK1	PTK7	RPS6KA1	RPS6KA3	SCYL2	SRC	STK24	STK3	STK39	STK4	TAOK3	TGM2	YES1	group
AGS_R2	0.230876462	-0.056677993	1.21632913	-2.337511657	0.848402281	0.92045314	-1.22813235	0.206564672	-0.964681596	0.649660687	0.428795136	1.020366656	0.643014023	1.122822925	-1.860111348	0.543966853	0.788099481	-0.612537167	0.857765377	0.756255193	0.029032257	-0.99702302	-0.013845726	0.436873851	-0.611717478	0.64104266	0.473828799	-0.748367849	0.350862553	-1.1872792	0.505732913	-0.125841885	-0.121938784	-0.161291584	-0.007618497	-0.07506582	1.264967181	EMT
AGS_R5	-1.818899302	0.280526821	0.68857606	-0.862206096	-0.214526472	0.272024982	0.289967023	-0.477563548	0.005241354	0.771330635	1.349685977	1.281523382	-0.326767532	1.170532162	-0.101624413	0.368024848	2.029872344	-0.294657726	-1.527165859	0.963035464	1.029779639	-1.151853934	-0.464909147	1.803853343	-1.08076111	0.997010441	-0.070602673	-1.063893731	0.990183619	-0.345086958	0.554616638	0.970636487	-0.117448954	0.900723096	-1.102510997	0.878076867	0.949739087	EMT
AGS_R6	-0.515696156	-0.164464817	0.813289819	-0.835333878	-0.023910628	0.394327392	0.917939185	0.275369775	-0.241761196	0.885173911	0.835050056	1.404611331	-0.284747861	0.290748855	-0.037601853	0.222049959	1.451879681	-0.273586479	0.805690449	0.149324734	0.741286759	-0.848183749	0.503659625	1.25257481	-0.454824867	1.193093662	0.066416126	-1.182094823	0.670419392	-0.268347011	0.462009188	1.052290271	-1.402550918	0.789519704	-0.753604843	1.142234598	1.335978138	EMT
AZ521_R1	-1.289903994	-0.860697172	0.08501228	-0.849864691	0.515619743	0.124812494	1.765949521	-1.752882296	-0.803801473	0.861427658	1.465978874	0.695001028	0.866922615	0.656372331	0.381077915	0.503134835	1.044605748	-0.152780955	-0.773782	-0.458927532	-0.774916193	-0.000831466	0.073366338	1.712541637	-0.937960126	0.813507659	-1.395641769	-1.007468712	-0.276177763	0.22723135	-0.978138637	0.028515071	-0.916996403	0.54093161	-1.097550382	0.107112387	1.53308695	EMT
AZ521_R2	-0.718237508	-1.41698473	-0.97957434	0.473050809	-2.414281265	-0.113505393	1.273451669	-1.807070525	-0.849587933	-0.484906497	0.556969918	0.683810329	1.055165307	0.085485321	-0.163263373	-0.058305427	0.857922045	0.106961001	-0.828634481	-1.046258093	-1.413350967	-0.435709402	0.073837356	1.746421078	-0.22635747	0.805994865	-0.234865107	-1.181991888	-0.13761117	-0.790420997	-0.493079743	0.176419563	-0.86176792	0.057072313	-0.680181422	0.059222771	2.344654605	EMT
AZ521_R3	-1.004806295	-0.327035421	-1.088766195	-0.466816329	-1.021528666	-0.376667052	1.927914168	-1.798196782	-0.526624377	-1.295022307	0.015482222	0.87671344	1.322044137	-0.18113763	-1.702295247	-1.291758361	1.193845813	-0.427633762	-1.126989759	-0.927663525	-0.533331623	0.238843686	-1.094042018	1.641391419	-0.624355911	0.838951592	-1.378631778	-0.718789246	-0.142395547	-0.716865166	-0.868547359	0.041836516	-0.638474913	0.057712109	-1.028124793	-0.0177349	2.086067675	EMT
eAGS_R1	-0.335317532	0.441421439	-0.392401279	0.339448061	0.46737386	0.697634116	-1.085945347	0.369959751	-0.892005117	1.418418189	1.006626465	1.322693177	0.995299474	1.093584899	-1.911864106	-0.308746718	0.897723941	-0.954094272	0.735561793	-0.147777505	-0.38310334	0.418422606	-2.081156451	0.698125377	-0.918328393	1.62870199	-0.408004073	-0.315133109	0.100157754	-0.340819601	0.445119349	0.103684271	-1.474021495	1.650691843	-1.308289333	-0.471844413	0.587179445	EMT
eAGS_R2	0.240799075	0.810976266	-0.39588989	-0.183294247	-0.130059353	1.668136009	0.812748128	-0.37419423	-0.56419632	0.738758457	0.274657261	1.136363064	1.911117916	-0.971715985	-2.140276814	-0.475684972	0.789113537	-0.640071171	-1.529790651	0.678355774	-0.725055887	0.294272984	-1.091088503	0.231901537	-1.207069054	1.528373128	-0.485154336	-2.397818058	0.449998328	-0.235958513	0.750612087	1.083218954	-0.336591999	0.881677701	-1.348144335	-0.381643368	1.906820415	EMT
eAGS_R3	-0.638758028	1.753002386	-0.759052981	-1.1535073	-2.682980358	1.420728707	-0.72196228	0.126126757	-1.042321941	1.179977429	0.780216154	1.360454363	-1.133533282	1.024140097	-0.046251683	-0.210237906	1.758070094	-1.706556692	-0.627416525	-1.842138139	-1.238552946	-0.093854446	-0.945988019	-0.805067103	-1.695495838	1.388489332	-0.859830075	-3.030781096	-0.231716721	-0.356967296	-1.390778937	1.079301896	-0.076915272	0.787774011	-1.692648866	-0.266992094	1.960970681	EMT
MKN28_R1	-1.388603549	0.420436703	-0.428450707	-1.871779548	0.360482834	0.532717291	1.352197699	0.575938965	-1.293854041	0.214383481	0.73889696	-1.47424257	-1.719302757	1.813870105	-1.007766706	0.333800402	-0.05290131	-0.760292414	-0.254971715	-0.577676159	1.407951489	-1.684927446	-0.21553253	1.292439958	0.183494102	0.789866241	-1.023975473	-0.412581644	0.404076929	1.068900691	-2.84688611	2.265685178	-1.278025222	1.006971437	0.271550267	1.610007824	-0.907601163	EMT
MKN28_R2	-1.465888851	-0.057131905	-1.003693869	-1.87641522	0.390970575	0.893556008	-0.350753278	0.750933519	-2.035526537	1.193729184	1.433573362	0.727910548	0.868342073	1.988448919	0.704482925	0.447285234	-0.047977532	-1.89885899	1.188567309	-0.053904712	1.082487144	-1.436878858	-0.707600747	1.92048137	0.374935621	0.503717346	-0.524905198	-0.262807975	0.655613761	0.898320835	-0.722958259	2.25207666	-1.444283081	1.032678162	-0.448486173	1.356684621	-1.015787264	EMT
MKN28_R3	-1.254897412	1.047185488	-0.509247624	-2.199407782	-0.577964777	0.717974138	2.11781413	0.835657466	-1.189919254	0.038584886	0.735073711	0.666467927	0.780215636	0.011358289	0.629475606	0.692895438	-0.005726957	-0.672841774	0.875762531	-0.021941701	1.248358721	-0.561050348	-0.381442379	1.968485723	0.654372225	-0.135721608	-0.033420765	-1.13397479	0.830720271	0.853052852	0.672121798	2.088809928	-1.455865411	1.245689195	-0.316821151	1.234202803	-0.782246315	EMT
N87_R1	0.069076782	0.402192901	-1.170790861	-0.042658488	0.210246328	0.633709708	0.377318086	0.720125941	-0.131240562	1.140114264	0.084453326	0.106766048	0.997078252	0.210928478	-1.741855916	-0.588518671	-0.851220541	-0.607304329	-1.213724442	-0.166385276	-1.473480379	-0.644802985	-1.539152452	-0.779682958	0.492840943	0.711169312	-1.02083202	0.687838286	0.758959158	-0.933773514	0.778132092	0.796443407	1.051078426	0.426361876	0.042436233	0.657348075	0.647993509	EMT
N87_R2	0.418582702	1.72115866	-1.032423709	0.917671654	-0.246459997	0.727781207	0.405888442	0.508120692	-0.042221347	1.259027352	0.147904653	-0.07394554	1.086018762	-0.450347134	0.489036582	-0.806587088	-1.275636613	-1.406773309	-0.999911717	-0.282583169	-0.910203633	0.124554899	-0.561221592	-0.109182026	0.527496543	1.04802527	-0.844007873	-0.046255407	0.541904862	0.050466395	0.563545602	0.957059385	0.439459867	0.681194777	-0.145252918	0.828900724	-0.712347477	EMT
N87_R3	-1.254828272	1.823917527	-1.310087387	0.487642778	-0.012413641	1.154876156	0.283336797	0.626809702	-0.129220931	0.896163961	0.077180412	0.396357394	1.446924796	-0.114957409	0.288292384	-1.320407758	-0.81012053	-0.799311876	-1.409098338	-0.067172025	-0.640261331	-0.300145923	-0.70798607	0.085667152	0.571053409	0.872411091	-0.518269298	0.190911823	0.910411087	-0.290659016	0.579702326	0.938640636	0.984983124	0.697438728	-0.546005792	0.81396542	-0.528006609	EMT
SNU1750_R1	-1.038414541	0.953243003	-1.113889459	0.582031903	0.525184007	1.227888301	0.115336953	-1.363072169	1.683773458	1.376259269	0.498880934	0.328959388	-1.342549105	2.207541435	0.142398898	-1.318471121	1.617495203	-0.615146146	-1.247888632	-1.735758875	-1.009709093	-0.063247042	-0.308941957	0.511161054	-1.134366823	1.434028144	0.135163694	-0.138704707	0.412971077	0.343384645	-0.822455109	-0.095548749	-1.620745911	0.890622049	-0.800684183	0.209904198	0.019433315	EMT
SNU1750_R2	-1.203769586	2.453826244	-1.310674294	-1.015244417	-0.612944388	1.686378255	0.748490578	-2.020239538	1.316868937	0.227199852	-0.21886739	0.651981461	1.245334009	1.114575157	-0.024642325	-1.559579116	1.662204008	-0.006597842	-1.247888632	-1.725557782	-0.462497084	1.198475483	-0.781680338	0.443368258	-0.962717534	1.110078215	0.601034001	-1.170825148	0.525526105	-0.170120121	-0.709668202	0.159468323	-0.995407434	0.707204523	-0.878035545	0.132167406	0.132787195	EMT
SNU1750_R3	-1.130906684	1.886103577	-0.305135576	0.425018402	-2.529732495	1.932962613	1.828257948	-1.430967296	1.263068329	-0.470707144	-0.626085161	-1.520211903	0.741089916	-0.58851964	0.781126206	-0.638138252	1.261849979	-0.460289664	-0.777623429	-1.637307056	-1.426104265	-0.265438538	0.186816694	0.160361315	-0.992442623	1.494515173	-0.014490943	0.468627528	1.147960178	0.106033027	0.702245301	-0.190871455	-1.078487172	0.496079199	-0.412318421	0.21741274	0.485102322	EMT
TMK1_R4	-0.896206401	-0.676897417	-1.537690779	0.376790292	0.433024426	-0.01435439	-0.534822739	-1.844510849	-1.207707833	0.70930903	0.714080591	1.355211185	0.770843178	0.631836102	-1.276065235	-2.327145705	-0.493655727	-1.478384703	-0.927948919	-1.846402379	-0.856949328	-0.560328929	0.524211005	-0.25914688	-3.138708772	-1.189806932	-1.635274739	0.478687838	1.387840485	-2.020683015	-2.892574206	0.061216371	-1.41339985	-1.374168582	1.535985089	1.850183097	-0.039099782	EMT
TMK1_R5	-0.959283099	-1.606667893	-1.75572222	0.12865343	-0.322661229	-0.705173552	-0.480856356	-2.005190094	-1.575025557	0.885173911	0.411608277	1.226762365	-0.363211201	0.133959849	-1.510836431	-1.771421509	-1.038837216	-1.637579553	-1.274795569	-1.370633986	-1.624312302	-0.6967978	0.420101027	-0.227471807	-1.709921948	-0.761322855	-1.876316563	0.193897721	0.9429682	-2.346620155	-1.610487833	-0.346536345	-1.707832509	-1.380411133	0.577360709	2.127028277	-0.023902337	EMT
TMK1_R6	-0.299124796	-0.120435278	-1.466876029	0.783078169	-1.263895691	0.442948561	1.477981932	-1.499607333	-3.055445149	1.100856307	1.286965621	-0.185748568	0.860148622	0.787640821	-1.198749673	-1.159731727	0.061114537	-0.994824185	-1.485783134	-1.085847209	-1.304409819	-0.988817647	-1.884054849	0.022317006	-1.999371133	-1.155867859	-1.503269909	-0.733886593	1.442671367	-2.202081661	-2.038805513	0.068152761	-1.692842559	-1.136150017	1.396690639	2.045433888	0.062619473	EMT
KatoIII_R1	-0.043962232	-1.148250912	0.91744304	1.360922591	2.037115412	-1.365822287	-0.796380681	-0.821476064	0.40068697	0.439707469	0.11764121	0.407581219	-0.718658972	-0.134360695	-0.57326519	1.501076101	-1.677304211	-0.223884831	0.390127774	1.837849065	0.507116994	2.239460796	1.317655603	0.219980992	0.784731124	-1.151928154	0.878252461	1.558607199	-1.224573497	-1.307778953	-0.308222002	-1.526520196	0.970055782	0.673979121	1.329984394	-0.848715617	-1.213727383	Metabolism
KatoIII_R2	0.625936093	-0.977509878	0.982455861	1.588388516	1.166871501	-1.661265967	-0.915210386	0.317233614	0.741857766	-0.211133272	-0.228671584	0.632566801	0.130740254	-0.087773517	0.383290139	1.320846174	-1.950255535	0.053209989	0.678339925	1.78746964	-0.126986098	1.641731206	0.892668432	-0.015292904	0.801819299	-0.9836714	1.101322496	1.194677426	-2.08407169	0.058778441	0.533675869	-0.997725543	0.605825052	-0.19725562	-1.467556608	-1.376216434	0.349942461	Metabolism
KatoIII_R3	0.738953924	-0.621467685	1.171992727	1.916542698	1.143796842	-1.805362245	-1.23575936	0.071792532	0.763301663	0.037041962	-0.149107638	0.187115042	-1.241688957	-0.263820199	0.482010968	1.641594941	-2.237069147	0.177809066	0.509551346	1.661742773	-0.634464529	1.521805087	0.156755822	-0.484992864	0.455548304	-1.451021402	0.607758977	1.199844006	-1.891656026	0.487168539	0.588339924	-1.72580374	0.62944585	-0.005636028	1.753413526	-1.476138657	-0.92123683	Metabolism
NCC24_R1	0.185100313	-0.15203459	0.243236554	0.953631746	0.844731658	0.305615403	0.224481361	0.550596869	0.684881961	-0.61219383	-0.020287625	-1.192340872	-0.714856814	-1.05185528	0.046451751	0.465908323	-0.407756078	2.308977684	0.905739189	0.321059387	-0.510648182	0.159760879	0.013467124	-1.170127408	0.777359111	-0.327260891	0.123018235	0.872003272	-0.536354494	-0.048044712	0.575557407	0.218785237	0.47216765	-1.309215593	0.053590209	-0.672196338	-0.918902725	Metabolism
NCC24_R2	-0.069037337	-0.408425472	-0.360257189	0.51565251	0.50678878	0.071014414	0.362508291	0.518571138	0.544957274	-0.028525584	0.05926643	-1.204238514	-0.851179234	-0.656040914	0.47522177	0.665520851	-0.685036795	0.040993574	0.995073065	0.190492734	-0.555023254	0.310638072	0.121057342	-1.101571562	0.619977127	-0.172870936	-0.050728132	0.745463482	-0.969214964	-0.045180955	0.542548439	-0.153058765	0.518872612	-1.329240581	0.796576332	-0.590475106	-1.029108118	Metabolism
NCC24_R3	-1.093494149	-0.604184083	-0.616688297	0.560786094	0.147819408	0.402748867	0.436642469	0.15019823	0.324681563	0.296459999	0.598544387	-1.123247583	-0.248049594	-2.022234648	-0.344401943	0.918889303	0.275521994	1.302195196	-0.615769813	0.485046983	-0.073117594	-0.382218482	1.151693477	-0.92807084	0.762314215	-0.285831118	0.16559012	0.899970107	-0.735909456	-0.478315882	0.599045281	-0.899626273	0.590101704	-1.130871691	0.912636079	-0.578288911	-0.741214954	Metabolism
Ocum1_R1	1.578155527	-0.182359455	0.37503511	-0.167258982	0.764154823	-1.491415546	-1.053893427	1.472380802	-0.262202295	-1.845102044	-2.193746465	-1.317396886	-0.320791915	-0.11037176	0.389753561	1.392848593	-0.134730986	-0.201104216	1.096976556	-0.54661546	-0.726351072	-1.473550496	-0.738680967	-0.632092039	1.033217412	-0.387931107	1.02203422	0.278696366	-0.115182758	-0.651900027	0.835653415	-0.990545131	0.828778191	-0.150864958	0.421754985	-1.117486693	-0.640636329	Metabolism
Ocum1_R2	1.429180893	-0.279636453	1.27925599	0.795395112	-0.254655899	-0.776792974	-0.397043672	1.319681901	-0.117896177	-1.134649865	-2.580612045	-1.831695256	0.427995581	-1.526903757	1.21392413	1.017328322	-0.255792994	0.393369295	1.316620735	-0.166385276	0.318088029	-0.146844674	0.979083706	-1.987591861	0.70927885	-1.250020064	0.762623786	-0.043581257	-0.142395547	0.533529135	0.286822924	-1.461259861	0.876252327	-1.904177008	0.630335837	-1.418009479	1.469878561	Metabolism
Ocum1_R3	0.588300196	0.24161253	-0.984932676	-0.282624827	1.09356884	0.038950043	-0.716668134	1.349546051	-0.155182889	-2.56490297	-2.452322552	0.107382394	0.743756886	-0.449375024	0.830723319	1.598220786	-0.117135578	0.540040431	0.933314855	0.215420251	-0.100104284	-0.627712285	0.179467449	-0.834079978	1.160387903	-0.13749942	1.376507496	0.436116788	0.558077896	-1.779672382	0.93596797	-1.231222324	1.260329535	-0.974735365	0.197339795	-1.466349373	-0.118837416	Metabolism
SNU601_R1	1.214941212	-0.909056341	1.269329935	-2.102511237	1.230178415	-0.505318307	-1.290092383	0.911767387	0.814674998	-0.005987889	0.149452525	-1.152624847	-1.718644414	0.214221011	0.295596843	-0.847375411	0.570975728	0.901323604	0.949563161	1.298126255	1.721686023	0.977639306	2.152313463	-0.654915726	0.289529765	0.135787476	1.125184292	0.524210748	0.768950512	0.305406728	-0.512563682	-0.445069016	1.151598738	-1.836230896	2.486808612	-1.512799569	-0.459842115	Metabolism
SNU601_R2	0.394164105	-1.265482614	1.358986953	0.755790086	0.917437105	0.09742686	-0.668029767	-0.191568878	0.319934799	0.503302284	0.279854913	0.850693093	-0.920569654	-0.0681433	-1.524439207	-1.323694498	0.500239295	1.058063149	-0.923695404	1.596178208	1.721686023	0.701927728	2.18858544	-0.31900395	0.12854924	-1.419328236	1.239687715	0.703911736	0.797283527	0.018943991	-0.682589945	-0.290611111	1.197427199	-0.002179005	-1.062242439	-1.380540721	-0.684479002	Metabolism
SNU601_R3	1.322502301	-1.334302773	1.623995048	0.7964837	1.035199798	1.271040567	-0.749410832	0.714152383	1.338978779	-0.221777877	-0.68559825	-1.920346914	-0.852136449	-2.465542436	0.906563333	0.366870358	0.137274042	1.329709492	0.14461016	1.51373016	2.307791435	1.788198128	0.874168592	-0.95001278	0.680818355	0.089837957	1.245205633	1.168454122	1.86221198	0.740189699	1.102967785	-0.279730868	1.242432823	-1.810505032	1.269739074	0.069581356	-0.497820194	Metabolism
SNU719_R1	1.377863375	0.00653809	-0.024574772	0.0799483	0.282032679	-0.820169441	0.493800697	0.57348522	0.599807226	-1.627621318	-2.298372778	-1.09970599	0.199669905	-0.542130026	1.175284971	-0.162808682	-0.598390068	1.048561152	1.116029974	1.078416067	0.866976291	0.837294835	0.67587372	0.609492825	0.979514211	0.060440863	1.466512777	0.770381156	0.468130851	0.851867693	0.869997028	-1.196264558	1.001108947	1.020933609	0.77301888	-0.784276915	-0.750098779	Metabolism
SNU719_R2	1.533866226	0.25919292	0.666485429	0.336793864	0.919617041	-1.700535655	-1.295909684	0.538043791	0.661804541	-0.983745542	-0.794806555	-0.732136595	-1.967846647	-0.423937498	1.336651702	-1.028077498	-0.562673417	0.840251825	1.117944681	-0.03203999	1.141668793	1.386000316	0.672407852	0.443724349	0.851679453	0.261489686	1.54507558	0.879892327	0.441132381	0.805114299	0.786412531	-0.981348819	0.934548562	-0.023338711	-0.024429104	-0.464217878	-0.554410067	Metabolism
SNU719_R3	0.86792454	1.153785156	-0.490801637	0.376166495	0.299072469	-1.378190007	0.779019969	0.61643008	0.380579402	-0.907987105	-0.735182208	-1.060710232	0.202110651	0.441480586	1.326839503	0.040134778	-0.705273256	1.034078285	1.231244003	0.216297978	1.484548384	1.734962355	1.868358185	-0.57467673	1.225404373	0.053595287	1.541991785	0.883603411	0.004625685	0.959090988	0.893795066	-1.275375351	1.050729615	-1.299607944	-0.195744103	-0.769437141	-0.634533359	Metabolism
YCC3_R1	1.426270399	-0.265722281	0.990280845	-0.296397297	-0.349972585	-0.887927674	-0.560162831	0.680074258	1.1192723	-2.124215827	0.474630772	0.058341584	-1.853483051	0.568823945	0.653297939	0.078437763	-0.425066226	0.605185257	0.712622128	-0.419392406	0.554930484	-1.893527345	-0.719796139	-1.233206247	0.25317512	-1.388867937	-1.907863748	-1.147107039	-1.857254329	1.490337697	0.010466804	0.271823181	0.046733923	-1.798473547	-0.744634311	0.607858204	-0.847825477	Metabolism
YCC3_R2	0.645405439	-0.785731733	0.856330796	0.311230398	-0.338675884	-0.972748549	-0.801822393	0.730386861	0.728408873	-0.619228565	0.709145778	0.735802652	-1.048199536	-0.193553653	0.35168542	-0.262278408	-0.454106483	2.414740712	1.2330107	0.177700014	-0.27490406	-0.668700081	-0.824328662	-1.41481226	0.306948095	-1.327652131	-0.992237039	-0.379554569	-1.695262512	0.806881371	0.719182135	0.695822549	0.153836933	0.872151441	-0.694661944	0.657348075	-1.056032574	Metabolism
YCC3_R3	1.283134158	1.262479806	1.062245874	0.488939299	-0.63882101	-0.601878157	-1.391113008	0.419239167	0.97759568	-1.431405931	0.472858892	0.201365587	-0.32327239	-0.554237927	0.67338377	0.001392513	-0.792420463	1.375459445	0.934491891	-0.241660088	0.31262918	-0.913598141	-1.225719389	-0.844830511	1.022357918	-1.076310643	-0.981213108	-0.025731561	-1.522492891	1.287966454	1.174343099	0.577639821	0.150062614	0.54070285	-0.059328783	0.822276301	-1.297242547	Metabolism
YCCE1_R1	0.345070502	-1.196400582	1.146893342	0.598042705	-1.143338159	-0.565157094	0.259305573	0.43080099	0.744253779	0.153536661	-1.147372072	-0.91847954	0.40864873	-0.34414729	1.14550561	1.205802306	-0.564536456	0.300835844	0.391831221	0.440050912	0.177927825	-0.330777823	1.119701893	-0.31819003	0.641657238	-1.302611175	0.693766647	0.842137333	-1.524700905	1.651611387	0.090084962	-1.796044933	0.719895348	0.463247728	2.091716614	-0.692132777	-0.363796561	Metabolism
YCCE1_R2	1.18799611	-0.824558733	1.016257896	0.121693807	-0.788181287	-1.329561323	-0.85174582	0.512035621	0.87166375	-0.222316549	-1.272496554	-0.875783923	-0.309715479	-2.175296151	1.049858511	1.074978617	-0.022044099	0.279032949	0.722521221	0.657315629	0.181009512	0.726953241	0.877214058	-0.754892295	0.819029453	-1.252273151	0.893882979	1.012260832	-0.964767216	1.531049471	0.19365154	0.182098241	1.066730223	0.76973773	0.337237553	-0.512537378	-0.613512897	Metabolism
YCCE1_R3	0.71593539	-0.675483304	1.274189082	0.473038578	-0.57268504	-0.563859619	-1.124635894	0.514515469	0.794129124	-0.184166721	-0.299945937	-0.739945726	0.55672412	-0.191969412	1.013377709	1.05796153	-0.732139251	0.714314106	-1.050081026	0.376161124	0.942882279	0.86587925	-0.735296267	-0.802252295	0.586909671	-1.24233037	0.694676801	1.151155696	-1.37192047	1.441249446	0.125406062	-0.06061978	0.691140761	0.633258487	-0.063299881	-0.553850051	0.215027263	Metabolism
