# Supplementary material for: Identification and validation of an 11-kinase signature that predicts chemo- and radiosensitivity in gastric cancer
Source: eBioMedicine. 2026 Feb 11;125:106154. doi: 10.1016/j.ebiom.2026.106154 (PMC12914827; doi:10.1016/j.ebiom.2026.106154)
Supplement: Table S6 [file mmc3.xls]

## Sheet: Sheet1
Differential genomic alteratons between EMT and metabolism subgroups in TCGA cohort
A. Differential mutations between EMT and metabolism tumours of GC
B. Differential copy number variations between EMT and metabolism tumours of GC

## Sheet: A. Differential mutations
Gene	Mutation events in EMT tumor	Number of profiled EMT samples	EMT Freq %	Mutation events in metabolism tumor	Number of profiled metabolism samples	metabolism Freq %	CancerGene	P_value	Method
AARD	0	204	0	4	154	2.5974	No	0.0355141	Fisher
ACADSB	7	204	3.43137	0	154	0	No	0.0228685	Fisher
ACOT12	6	204	2.94118	0	154	0	No	0.0411763	Fisher
ACOT8	0	204	0	4	154	2.5974	No	0.0355141	Fisher
ACSBG1	0	204	0	6	154	3.8961	No	0.00683769	Fisher
ADAM29	9	204	4.41176	1	154	0.649351	No	0.0494211	Fisher
ADCY10	16	204	7.84314	3	154	1.94805	No	0.0404798	Chi-squared
ADRA1D	0	204	0	4	154	2.5974	No	0.0355141	Fisher
AIRIM	0	204	0	4	154	2.5974	No	0.0355141	Fisher
AK7	0	204	0	4	154	2.5974	No	0.0355141	Fisher
AKT3	1	204	0.490196	6	154	3.8961	Yes	0.0466095	Fisher
ANKRD20A4P	1	204	0.490196	6	154	3.8961	No	0.0466095	Fisher
ANKRD44	2	204	0.980392	7	154	4.54545	No	0.0461908	Fisher
ARAP2	3	204	1.47059	10	154	6.49351	No	0.0274863	Chi-squared
ARHGAP6	1	204	0.490196	8	154	5.19481	No	0.0121623	Fisher
ARHGEF6	8	204	3.92157	0	154	0	No	0.0230328	Fisher
ARID5B	3	204	1.47059	9	154	5.84416	Yes	0.0409795	Chi-squared
ARK2C	1	204	0.490196	6	154	3.8961	No	0.0466095	Fisher
ARL14EP	0	204	0	4	154	2.5974	No	0.0355141	Fisher
ASCC3	27	204	13.2353	3	154	1.94805	No	0.00049975	Chi-squared
ASPHD1	0	204	0	4	154	2.5974	No	0.0355141	Fisher
BCO2	7	204	3.43137	0	154	0	No	0.0228685	Fisher
BLNK	0	204	0	5	154	3.24675	No	0.0155557	Fisher
BMP2	7	204	3.43137	0	154	0	No	0.0228685	Fisher
C10ORF90	3	204	1.47059	10	154	6.49351	No	0.0234883	Chi-squared
C5	9	204	4.41176	1	154	0.649351	No	0.0494211	Fisher
CAMK4	7	204	3.43137	0	154	0	No	0.0228685	Fisher
CBLC	0	204	0	4	154	2.5974	Yes	0.0355141	Fisher
CCDC138	9	204	4.41176	1	154	0.649351	No	0.0494211	Fisher
CCDC63	2	204	0.980392	8	154	5.19481	No	0.0248909	Fisher
CDH7	14	204	6.86275	2	154	1.2987	No	0.017991	Chi-squared
CDH8	7	204	3.43137	17	154	11.039	No	0.013993	Chi-squared
CDK11B	1	204	0.490196	6	154	3.8961	No	0.0466095	Fisher
CENPK	0	204	0	4	154	2.5974	No	0.0355141	Fisher
CFAP210	0	204	0	5	154	3.24675	No	0.0155557	Fisher
CHI3L1	6	204	2.94118	0	154	0	No	0.0411763	Fisher
CHRD	2	204	0.980392	7	154	4.54545	No	0.0461908	Fisher
CLMN	10	204	4.90196	1	154	0.649351	No	0.0287862	Fisher
CMTM1	0	204	0	6	154	3.8961	No	0.00683769	Fisher
CNTN6	12	204	5.88235	20	154	12.987	No	0.03998	Chi-squared
COQ9	0	204	0	4	154	2.5974	No	0.0355141	Fisher
CTNNAL1	6	204	2.94118	0	154	0	No	0.0411763	Fisher
CYB5A	0	204	0	4	154	2.5974	No	0.0355141	Fisher
CYP2B6	1	204	0.490196	6	154	3.8961	No	0.0466095	Fisher
DBH	6	204	2.94118	0	154	0	No	0.0411763	Fisher
DBN1	6	204	2.94118	0	154	0	No	0.0411763	Fisher
DENND4C	11	204	5.39216	1	154	0.649351	No	0.0134933	Chi-squared
DGKQ	0	204	0	4	154	2.5974	No	0.0355141	Fisher
DMGDH	6	204	2.94118	0	154	0	No	0.0411763	Fisher
DMRTA2	0	204	0	5	154	3.24675	No	0.0155557	Fisher
DNAI2	0	204	0	5	154	3.24675	No	0.0155557	Fisher
DNAJC21	1	204	0.490196	6	154	3.8961	No	0.0466095	Fisher
DPP3	2	204	0.980392	7	154	4.54545	No	0.0461908	Fisher
DUSP16	1	204	0.490196	7	154	4.54545	No	0.023895	Fisher
ECH1	0	204	0	4	154	2.5974	No	0.0355141	Fisher
ERAP2	6	204	2.94118	0	154	0	No	0.0411763	Fisher
ESYT1	10	204	4.90196	1	154	0.649351	No	0.0287862	Fisher
EVI5	7	204	3.43137	0	154	0	No	0.0228685	Fisher
EVI5L	0	204	0	4	154	2.5974	No	0.0355141	Fisher
EXOC5	6	204	2.94118	0	154	0	No	0.0411763	Fisher
FAM171B	10	204	4.90196	0	154	0	No	0.00622013	Fisher
FBXO24	2	204	0.980392	8	154	5.19481	No	0.0248909	Fisher
FHL5	0	204	0	4	154	2.5974	No	0.0355141	Fisher
FKBP3	6	204	2.94118	0	154	0	No	0.0411763	Fisher
FOXD4L1	9	204	4.41176	1	154	0.649351	No	0.0494211	Fisher
FOXI2	0	204	0	4	154	2.5974	No	0.0355141	Fisher
FPR2	1	204	0.490196	7	154	4.54545	No	0.023895	Fisher
FRK	0	204	0	4	154	2.5974	No	0.0355141	Fisher
FRMPD3	16	204	7.84314	0	154	0	No	0.0009995	Chi-squared
FRMPD4	2	204	0.980392	7	154	4.54545	No	0.0461908	Fisher
GAK	10	204	4.90196	1	154	0.649351	No	0.0287862	Fisher
GART	9	204	4.41176	1	154	0.649351	No	0.0494211	Fisher
GAS8	7	204	3.43137	0	154	0	No	0.0228685	Fisher
GDI2	0	204	0	4	154	2.5974	No	0.0355141	Fisher
GFM1	7	204	3.43137	0	154	0	No	0.0228685	Fisher
GFUS	1	204	0.490196	6	154	3.8961	No	0.0466095	Fisher
GLP2R	1	204	0.490196	6	154	3.8961	No	0.0466095	Fisher
GPD2	6	204	2.94118	0	154	0	No	0.0411763	Fisher
GPR27	1	204	0.490196	6	154	3.8961	No	0.0466095	Fisher
GRIN2B	15	204	7.35294	3	154	1.94805	No	0.0264868	Chi-squared
GRM3	5	204	2.45098	12	154	7.79221	Yes	0.03998	Chi-squared
HDAC7	2	204	0.980392	7	154	4.54545	Yes	0.0461908	Fisher
HECTD2	11	204	5.39216	1	154	0.649351	No	0.015992	Chi-squared
HIPK4	2	204	0.980392	7	154	4.54545	No	0.0461908	Fisher
HRH3	0	204	0	5	154	3.24675	No	0.0155557	Fisher
HTR1A	3	204	1.47059	9	154	5.84416	No	0.0434783	Chi-squared
ICE1	14	204	6.86275	3	154	1.94805	No	0.0369815	Chi-squared
IFI16	12	204	5.88235	2	154	1.2987	No	0.0389805	Chi-squared
IGFBP1	7	204	3.43137	0	154	0	No	0.0228685	Fisher
IHH	6	204	2.94118	0	154	0	No	0.0411763	Fisher
IRX4	1	204	0.490196	6	154	3.8961	No	0.0466095	Fisher
ITGAD	2	204	0.980392	9	154	5.84416	No	0.0132224	Fisher
ITGAV	4	204	1.96078	12	154	7.79221	No	0.0209895	Chi-squared
ITGB8	11	204	5.39216	1	154	0.649351	No	0.0114943	Chi-squared
ITPKB	10	204	4.90196	1	154	0.649351	Yes	0.0287862	Fisher
ITPRID2	2	204	0.980392	7	154	4.54545	No	0.0461908	Fisher
KCNE1	0	204	0	4	154	2.5974	No	0.0355141	Fisher
KCNG4	0	204	0	5	154	3.24675	No	0.0155557	Fisher
KLHDC7A	2	204	0.980392	10	154	6.49351	No	0.0089955	Chi-squared
KRT35	6	204	2.94118	0	154	0	No	0.0411763	Fisher
KRT6B	6	204	2.94118	0	154	0	No	0.0411763	Fisher
KRTAP4-12	0	204	0	4	154	2.5974	No	0.0355141	Fisher
LAMC2	9	204	4.41176	1	154	0.649351	No	0.0494211	Fisher
LAT2	0	204	0	4	154	2.5974	No	0.0355141	Fisher
LILRB2	6	204	2.94118	0	154	0	No	0.0411763	Fisher
LILRB4	0	204	0	4	154	2.5974	No	0.0355141	Fisher
LIPC	0	204	0	4	154	2.5974	No	0.0355141	Fisher
LPAR4	7	204	3.43137	0	154	0	No	0.0228685	Fisher
LRTM1	10	204	4.90196	1	154	0.649351	No	0.0287862	Fisher
MACROH2A2	6	204	2.94118	0	154	0	No	0.0411763	Fisher
MAFB	0	204	0	5	154	3.24675	Yes	0.0155557	Fisher
MAMDC4	6	204	2.94118	0	154	0	No	0.0411763	Fisher
MASTL	9	204	4.41176	1	154	0.649351	No	0.0494211	Fisher
MCMBP	0	204	0	5	154	3.24675	No	0.0155557	Fisher
MGAT3	6	204	2.94118	0	154	0	No	0.0411763	Fisher
MICAL2	11	204	5.39216	1	154	0.649351	No	0.0234883	Chi-squared
MMP11	0	204	0	6	154	3.8961	No	0.00683769	Fisher
MNT	1	204	0.490196	6	154	3.8961	No	0.0466095	Fisher
MRGPRX2	9	204	4.41176	1	154	0.649351	No	0.0494211	Fisher
NABP2	0	204	0	4	154	2.5974	No	0.0355141	Fisher
NCK2	7	204	3.43137	0	154	0	No	0.0228685	Fisher
NCLN	0	204	0	4	154	2.5974	No	0.0355141	Fisher
NIBAN3	6	204	2.94118	0	154	0	No	0.0411763	Fisher
NKTR	3	204	1.47059	9	154	5.84416	No	0.0374813	Chi-squared
NMT2	8	204	3.92157	0	154	0	No	0.0230328	Fisher
NMUR1	0	204	0	4	154	2.5974	No	0.0355141	Fisher
NOL11	6	204	2.94118	0	154	0	No	0.0411763	Fisher
NOP2	0	204	0	6	154	3.8961	No	0.00683769	Fisher
NOS1AP	6	204	2.94118	0	154	0	No	0.0411763	Fisher
NUP210L	14	204	6.86275	2	154	1.2987	No	0.013993	Chi-squared
OAS2	1	204	0.490196	7	154	4.54545	No	0.023895	Fisher
ODR4	1	204	0.490196	6	154	3.8961	No	0.0466095	Fisher
OR1S2	0	204	0	4	154	2.5974	No	0.0355141	Fisher
PCBP2	0	204	0	5	154	3.24675	No	0.0155557	Fisher
PCDH9	5	204	2.45098	17	154	11.039	No	0.0029985	Chi-squared
PCDHB11	13	204	6.37255	2	154	1.2987	No	0.0284858	Chi-squared
PDE1C	1	204	0.490196	8	154	5.19481	No	0.0121623	Fisher
PDGFRB	2	204	0.980392	7	154	4.54545	Yes	0.0461908	Fisher
PDZD8	10	204	4.90196	1	154	0.649351	No	0.0287862	Fisher
PHC3	0	204	0	6	154	3.8961	No	0.00683769	Fisher
PIK3C3	9	204	4.41176	1	154	0.649351	Yes	0.0494211	Fisher
PLD6	0	204	0	4	154	2.5974	No	0.0355141	Fisher
PLG	11	204	5.39216	1	154	0.649351	No	0.0149925	Chi-squared
PNPLA7	5	204	2.45098	12	154	7.79221	No	0.0334833	Chi-squared
POU3F4	1	204	0.490196	6	154	3.8961	Yes	0.0466095	Fisher
PPP1R3B	6	204	2.94118	0	154	0	No	0.0411763	Fisher
PPP2R5D	0	204	0	4	154	2.5974	No	0.0355141	Fisher
PRB3	0	204	0	5	154	3.24675	No	0.0155557	Fisher
PRKCB	7	204	3.43137	0	154	0	No	0.0228685	Fisher
PSD4	3	204	1.47059	10	154	6.49351	No	0.021989	Chi-squared
PTCD3	7	204	3.43137	0	154	0	No	0.0228685	Fisher
PTGR3	0	204	0	4	154	2.5974	No	0.0355141	Fisher
RAB11FIP3	6	204	2.94118	0	154	0	No	0.0411763	Fisher
RASGRP3	6	204	2.94118	0	154	0	No	0.0411763	Fisher
RBL2	6	204	2.94118	0	154	0	No	0.0411763	Fisher
RBM48	0	204	0	5	154	3.24675	No	0.0155557	Fisher
RBMXL2	1	204	0.490196	6	154	3.8961	No	0.0466095	Fisher
RBPJ	6	204	2.94118	0	154	0	No	0.0411763	Fisher
RGS7	0	204	0	4	154	2.5974	No	0.0355141	Fisher
RNF220	1	204	0.490196	8	154	5.19481	No	0.0121623	Fisher
RPA2	0	204	0	4	154	2.5974	No	0.0355141	Fisher
RRP1B	0	204	0	4	154	2.5974	No	0.0355141	Fisher
RTN4R	6	204	2.94118	0	154	0	No	0.0411763	Fisher
RUVBL2	1	204	0.490196	6	154	3.8961	No	0.0466095	Fisher
SALL2	3	204	1.47059	10	154	6.49351	No	0.0244878	Chi-squared
SAMD9L	17	204	8.33333	4	154	2.5974	No	0.0454773	Chi-squared
SBSN	0	204	0	5	154	3.24675	No	0.0155557	Fisher
SCIN	8	204	3.92157	0	154	0	No	0.0230328	Fisher
SDAD1	0	204	0	4	154	2.5974	No	0.0355141	Fisher
SDHA	9	204	4.41176	1	154	0.649351	Yes	0.0494211	Fisher
SEPTIN8	0	204	0	4	154	2.5974	No	0.0355141	Fisher
SIGLEC6	0	204	0	4	154	2.5974	No	0.0355141	Fisher
SIM1	12	204	5.88235	1	154	0.649351	No	0.0229885	Chi-squared
SKI	0	204	0	5	154	3.24675	No	0.0155557	Fisher
SLC17A2	6	204	2.94118	0	154	0	No	0.0411763	Fisher
SLC26A6	1	204	0.490196	6	154	3.8961	No	0.0466095	Fisher
SLC26A9	7	204	3.43137	0	154	0	No	0.0228685	Fisher
SLC38A10	6	204	2.94118	0	154	0	No	0.0411763	Fisher
SLC8A2	5	204	2.45098	12	154	7.79221	No	0.037981	Chi-squared
SLIT2	21	204	10.2941	5	154	3.24675	Yes	0.025987	Chi-squared
SMCHD1	9	204	4.41176	1	154	0.649351	No	0.0494211	Fisher
SNX14	6	204	2.94118	0	154	0	No	0.0411763	Fisher
SNX18	0	204	0	4	154	2.5974	No	0.0355141	Fisher
SPRED1	9	204	4.41176	0	154	0	Yes	0.0119078	Fisher
STAM2	0	204	0	5	154	3.24675	No	0.0155557	Fisher
STRIP1	0	204	0	4	154	2.5974	No	0.0355141	Fisher
SURF6	7	204	3.43137	0	154	0	No	0.0228685	Fisher
SWAP70	0	204	0	4	154	2.5974	No	0.0355141	Fisher
TAF6	2	204	0.980392	7	154	4.54545	No	0.0461908	Fisher
TAS2R1	0	204	0	4	154	2.5974	No	0.0355141	Fisher
TCP11	6	204	2.94118	0	154	0	No	0.0411763	Fisher
TCTN2	0	204	0	4	154	2.5974	No	0.0355141	Fisher
TET2	9	204	4.41176	1	154	0.649351	Yes	0.0494211	Fisher
TFPI2	0	204	0	4	154	2.5974	No	0.0355141	Fisher
TGIF2LX	1	204	0.490196	6	154	3.8961	No	0.0466095	Fisher
TLR3	6	204	2.94118	0	154	0	No	0.0411763	Fisher
TNFAIP6	0	204	0	4	154	2.5974	No	0.0355141	Fisher
TNNT1	6	204	2.94118	0	154	0	No	0.0411763	Fisher
TRAF3IP1	0	204	0	5	154	3.24675	No	0.0155557	Fisher
TRAK2	0	204	0	9	154	5.84416	No	0.000592922	Fisher
TRDMT1	6	204	2.94118	0	154	0	No	0.0411763	Fisher
TRPM5	2	204	0.980392	7	154	4.54545	No	0.0461908	Fisher
TTLL11	0	204	0	4	154	2.5974	No	0.0355141	Fisher
TTLL3	1	204	0.490196	6	154	3.8961	No	0.0466095	Fisher
TUBB4A	1	204	0.490196	6	154	3.8961	No	0.0466095	Fisher
TXNDC2	0	204	0	4	154	2.5974	No	0.0355141	Fisher
USF3	5	204	2.45098	12	154	7.79221	No	0.0389805	Chi-squared
USP26	14	204	6.86275	3	154	1.94805	No	0.037981	Chi-squared
USP35	3	204	1.47059	9	154	5.84416	No	0.0404798	Chi-squared
VARS2	9	204	4.41176	1	154	0.649351	No	0.0494211	Fisher
VEGFD	0	204	0	4	154	2.5974	No	0.0355141	Fisher
WDR19	2	204	0.980392	7	154	4.54545	No	0.0461908	Fisher
WDR59	1	204	0.490196	7	154	4.54545	No	0.023895	Fisher
XPA	0	204	0	5	154	3.24675	Yes	0.0155557	Fisher
ZBTB22	0	204	0	4	154	2.5974	No	0.0355141	Fisher
ZBTB43	6	204	2.94118	0	154	0	No	0.0411763	Fisher
ZBTB7A	2	204	0.980392	7	154	4.54545	Yes	0.0461908	Fisher
ZFP36L2	4	204	1.96078	11	154	7.14286	Yes	0.0254873	Chi-squared
ZKSCAN2	0	204	0	5	154	3.24675	No	0.0155557	Fisher
ZNF296	1	204	0.490196	6	154	3.8961	No	0.0466095	Fisher
ZNF429	1	204	0.490196	7	154	4.54545	No	0.023895	Fisher
ZNF501	0	204	0	4	154	2.5974	No	0.0355141	Fisher

## Sheet: B. Differential CNVs
Gene	CNV	CNVs in EMT tumor	Number of profiled EMT samples	EMT Freq %	CNVs in metabolism tumor	Number of profiled metabolism samples	metabolism Freq %	CancerGene	P_value	Method
ABCC5	Amp	21	204	10.2941	6	154	3.8961	No	0.0469765	Chi-squared
ABLIM1	Amp	6	204	2.94118	0	154	0	No	0.0411763	Fisher
ACE2	Amp	0	204	0	4	154	2.5974	No	0.0355141	Fisher
ACTL6A	Amp	19	204	9.31373	5	154	3.24675	No	0.045977	Chi-squared
ACTRT3	Amp	21	204	10.2941	6	154	3.8961	No	0.0384808	Chi-squared
ADAM23	Amp	0	204	0	4	154	2.5974	No	0.0355141	Fisher
ADAMTS12	Amp	15	204	7.35294	1	154	0.649351	No	0.00349825	Chi-squared
ADCY10P1	Amp	4	204	1.96078	14	154	9.09091	No	0.00449775	Chi-squared
ADGRF1	Amp	2	204	0.980392	12	154	7.79221	No	0.00149925	Chi-squared
ADGRF2P	Amp	1	204	0.490196	11	154	7.14286	No	0.0009995	Chi-squared
ADGRF4	Amp	1	204	0.490196	11	154	7.14286	No	0.00049975	Chi-squared
ADGRF5	Amp	2	204	0.980392	11	154	7.14286	No	0.001999	Chi-squared
AGXT2	Amp	16	204	7.84314	1	154	0.649351	No	0.0029985	Chi-squared
AHRR	Amp	18	204	8.82353	3	154	1.94805	No	0.011994	Chi-squared
AIG1	Amp	6	204	2.94118	0	154	0	No	0.0411763	Fisher
AMACR	Amp	16	204	7.84314	1	154	0.649351	No	0.00249875	Chi-squared
AMOTL2	Amp	6	204	2.94118	0	154	0	No	0.0411763	Fisher
ANAPC13	Amp	6	204	2.94118	0	154	0	No	0.0411763	Fisher
ANKRD66	Amp	1	204	0.490196	10	154	6.49351	No	0.00310163	Fisher
ANKRD7	Amp	1	204	0.490196	9	154	5.84416	No	0.00615598	Fisher
ANXA11	Amp	12	204	5.88235	1	154	0.649351	No	0.017991	Chi-squared
ANXA2R	Amp	20	204	9.80392	1	154	0.649351	No	0.00049975	Chi-squared
ANXA4	Amp	6	204	2.94118	0	154	0	No	0.0411763	Fisher
AP2M1	Amp	21	204	10.2941	6	154	3.8961	No	0.0434783	Chi-squared
APOBEC2	Amp	4	204	1.96078	12	154	7.79221	No	0.017991	Chi-squared
ARMS2	Amp	9	204	4.41176	1	154	0.649351	No	0.0494211	Fisher
ASB11	Amp	0	204	0	4	154	2.5974	No	0.0355141	Fisher
ASB9	Amp	0	204	0	4	154	2.5974	No	0.0355141	Fisher
ASZ1	Amp	2	204	0.980392	10	154	6.49351	No	0.0069965	Chi-squared
B3GALNT1	Amp	16	204	7.84314	3	154	1.94805	No	0.027986	Chi-squared
B3GNT5	Amp	21	204	10.2941	6	154	3.8961	No	0.0444778	Chi-squared
BAG2	Amp	0	204	0	5	154	3.24675	No	0.0155557	Fisher
BCHE	Amp	18	204	8.82353	4	154	2.5974	No	0.0244878	Chi-squared
BEND6	Amp	0	204	0	6	154	3.8961	No	0.00683769	Fisher
BMP5	Amp	0	204	0	4	154	2.5974	No	0.0355141	Fisher
BMX	Amp	0	204	0	4	154	2.5974	No	0.0355141	Fisher
BNIP5	Amp	0	204	0	4	154	2.5974	No	0.0355141	Fisher
BRD9	Amp	18	204	8.82353	3	154	1.94805	No	0.0144928	Chi-squared
BRIX1	Amp	16	204	7.84314	1	154	0.649351	No	0.0029985	Chi-squared
BRPF3	Amp	0	204	0	4	154	2.5974	No	0.0355141	Fisher
BTBD16	Amp	10	204	4.90196	1	154	0.649351	No	0.0287862	Fisher
C10ORF120	Amp	10	204	4.90196	1	154	0.649351	No	0.0287862	Fisher
C1QTNF3	Amp	16	204	7.84314	1	154	0.649351	No	0.0029985	Chi-squared
C3ORF36	Amp	6	204	2.94118	0	154	0	No	0.0411763	Fisher
C3ORF80	Amp	15	204	7.35294	3	154	1.94805	No	0.025987	Chi-squared
C5ORF22	Amp	14	204	6.86275	1	154	0.649351	No	0.0049975	Chi-squared
C5ORF34	Amp	20	204	9.80392	1	154	0.649351	No	0.0009995	Chi-squared
C6	Amp	21	204	10.2941	1	154	0.649351	No	0.0009995	Chi-squared
C6ORF141	Amp	0	204	0	8	154	5.19481	No	0.00133498	Fisher
C7	Amp	21	204	10.2941	1	154	0.649351	No	0.0009995	Chi-squared
C9	Amp	23	204	11.2745	2	154	1.2987	No	0.0009995	Chi-squared
CACNB1	Amp	5	204	2.45098	12	154	7.79221	No	0.0429785	Chi-squared
CAPN11	Amp	7	204	3.43137	14	154	9.09091	No	0.0384808	Chi-squared
CAPSL	Amp	19	204	9.31373	2	154	1.2987	No	0.00249875	Chi-squared
CAPZA2	Amp	2	204	0.980392	10	154	6.49351	No	0.00849575	Chi-squared
CARD6	Amp	21	204	10.2941	1	154	0.649351	No	0.0009995	Chi-squared
CAV1	Amp	2	204	0.980392	9	154	5.84416	No	0.0132224	Fisher
CAV2	Amp	3	204	1.47059	9	154	5.84416	No	0.0369815	Chi-squared
CCDC127	Amp	18	204	8.82353	3	154	1.94805	No	0.0124938	Chi-squared
CCDC152	Amp	20	204	9.80392	1	154	0.649351	No	0.00049975	Chi-squared
CCL28	Amp	21	204	10.2941	1	154	0.649351	No	0.00049975	Chi-squared
CCNL1	Amp	12	204	5.88235	2	154	1.2987	No	0.041979	Chi-squared
CCNYL1	Amp	1	204	0.490196	7	154	4.54545	No	0.023895	Fisher
CD2AP	Amp	3	204	1.47059	11	154	7.14286	No	0.0144928	Chi-squared
CDC5L	Amp	6	204	2.94118	13	154	8.44156	No	0.037981	Chi-squared
CDH10	Amp	13	204	6.37255	1	154	0.649351	No	0.00649675	Chi-squared
CDH12	Amp	14	204	6.86275	3	154	1.94805	No	0.041979	Chi-squared
CDH18	Amp	15	204	7.35294	3	154	1.94805	No	0.0344828	Chi-squared
CDH6	Amp	13	204	6.37255	1	154	0.649351	No	0.0069965	Chi-squared
CDKN1A	Amp	0	204	0	4	154	2.5974	Yes	0.0355141	Fisher
CENPQ	Amp	0	204	0	8	154	5.19481	No	0.00133498	Fisher
CEP63	Amp	6	204	2.94118	0	154	0	No	0.0411763	Fisher
CEP72	Amp	18	204	8.82353	3	154	1.94805	No	0.0124938	Chi-squared
CFTR	Amp	3	204	1.47059	11	154	7.14286	No	0.0114943	Chi-squared
CHRD	Amp	19	204	9.31373	5	154	3.24675	No	0.0464768	Chi-squared
CHST15	Amp	10	204	4.90196	1	154	0.649351	No	0.0287862	Fisher
CLCN2	Amp	19	204	9.31373	5	154	3.24675	No	0.0474763	Chi-squared
CLDN1	Amp	17	204	8.33333	4	154	2.5974	No	0.0394803	Chi-squared
CLDN11	Amp	21	204	10.2941	6	154	3.8961	No	0.0429785	Chi-squared
CLDN16	Amp	17	204	8.33333	4	154	2.5974	No	0.031984	Chi-squared
CLDN18	Amp	9	204	4.41176	1	154	0.649351	No	0.0494211	Fisher
CLIC5	Amp	2	204	0.980392	11	154	7.14286	No	0.005997	Chi-squared
CLPTM1L	Amp	17	204	8.33333	3	154	1.94805	No	0.0204898	Chi-squared
CLRN3	Amp	7	204	3.43137	0	154	0	No	0.0228685	Fisher
CNTN5	Amp	0	204	0	4	154	2.5974	No	0.0355141	Fisher
COL21A1	Amp	1	204	0.490196	6	154	3.8961	No	0.0466095	Fisher
CPLANE1	Amp	18	204	8.82353	1	154	0.649351	No	0.00149925	Chi-squared
CPNE5	Amp	0	204	0	4	154	2.5974	No	0.0355141	Fisher
CPO	Amp	0	204	0	4	154	2.5974	No	0.0355141	Fisher
CRISP1	Amp	2	204	0.980392	8	154	5.19481	No	0.0248909	Fisher
CRISP2	Amp	0	204	0	8	154	5.19481	No	0.00133498	Fisher
CRISP3	Amp	0	204	0	8	154	5.19481	No	0.00133498	Fisher
CTBP2	Amp	10	204	4.90196	1	154	0.649351	No	0.0287862	Fisher
CTTNBP2	Amp	3	204	1.47059	11	154	7.14286	No	0.0104948	Chi-squared
CUZD1	Amp	9	204	4.41176	1	154	0.649351	No	0.0494211	Fisher
CYP2AB1P	Amp	21	204	10.2941	6	154	3.8961	No	0.0349825	Chi-squared
CYP39A1	Amp	1	204	0.490196	10	154	6.49351	No	0.00310163	Fisher
DAB2	Amp	22	204	10.7843	2	154	1.2987	No	0.00149925	Chi-squared
DCUN1D1	Amp	20	204	9.80392	5	154	3.24675	Yes	0.0364818	Chi-squared
DEFB110	Amp	2	204	0.980392	8	154	5.19481	No	0.0248909	Fisher
DEFB112	Amp	2	204	0.980392	7	154	4.54545	No	0.0461908	Fisher
DEFB113	Amp	2	204	0.980392	8	154	5.19481	No	0.0248909	Fisher
DEFB114	Amp	2	204	0.980392	8	154	5.19481	No	0.0248909	Fisher
DEFB133	Amp	2	204	0.980392	8	154	5.19481	No	0.0248909	Fisher
DENND1A	Amp	6	204	2.94118	0	154	0	No	0.0411763	Fisher
DMBT1	Amp	9	204	4.41176	1	154	0.649351	No	0.0494211	Fisher
DNAJC21	Amp	16	204	7.84314	1	154	0.649351	No	0.003998	Chi-squared
DNM1	Amp	7	204	3.43137	0	154	0	No	0.0228685	Fisher
DROSHA	Amp	15	204	7.35294	1	154	0.649351	Yes	0.0029985	Chi-squared
DVL3	Amp	21	204	10.2941	6	154	3.8961	No	0.0329835	Chi-squared
DYDC1	Amp	9	204	4.41176	1	154	0.649351	No	0.0494211	Fisher
DYDC2	Amp	9	204	4.41176	1	154	0.649351	No	0.0494211	Fisher
DYTN	Amp	0	204	0	4	154	2.5974	No	0.0355141	Fisher
ECE2	Amp	19	204	9.31373	5	154	3.24675	No	0.0494753	Chi-squared
ECRG4	Amp	9	204	4.41176	1	154	0.649351	No	0.0494211	Fisher
ECT2	Amp	20	204	9.80392	5	154	3.24675	No	0.0354823	Chi-squared
EDRF1	Amp	9	204	4.41176	1	154	0.649351	No	0.0494211	Fisher
EGFLAM	Amp	22	204	10.7843	1	154	0.649351	No	0.00049975	Chi-squared
EIF5AL1	Amp	12	204	5.88235	1	154	0.649351	No	0.0124938	Chi-squared
EMB	Amp	16	204	7.84314	0	154	0	No	0.00049975	Chi-squared
ENPP4	Amp	2	204	0.980392	10	154	6.49351	No	0.00949525	Chi-squared
ENPP5	Amp	1	204	0.490196	10	154	6.49351	No	0.00310163	Fisher
EPHB1	Amp	6	204	2.94118	0	154	0	Yes	0.0411763	Fisher
ETV7	Amp	0	204	0	5	154	3.24675	No	0.0155557	Fisher
EXOC3	Amp	18	204	8.82353	3	154	1.94805	No	0.0124938	Chi-squared
EXOC3-AS1	Amp	18	204	8.82353	3	154	1.94805	No	0.0144928	Chi-squared
FAM107B	Amp	6	204	2.94118	0	154	0	No	0.0411763	Fisher
FAM131A	Amp	19	204	9.31373	5	154	3.24675	No	0.0494753	Chi-squared
FAM24B	Amp	9	204	4.41176	1	154	0.649351	No	0.0494211	Fisher
FAM53B	Amp	9	204	4.41176	1	154	0.649351	No	0.0494211	Fisher
FAM83B	Amp	0	204	0	5	154	3.24675	No	0.0155557	Fisher
FANCB	Amp	0	204	0	4	154	2.5974	No	0.0355141	Fisher
FASTKD2	Amp	0	204	0	4	154	2.5974	No	0.0355141	Fisher
FBXO4	Amp	21	204	10.2941	1	154	0.649351	No	0.001999	Chi-squared
FGF10	Amp	19	204	9.31373	1	154	0.649351	Yes	0.0009995	Chi-squared
FHIP2A	Amp	6	204	2.94118	0	154	0	No	0.0411763	Fisher
FNDC3B	Amp	20	204	9.80392	4	154	2.5974	No	0.017991	Chi-squared
FOXI2	Amp	7	204	3.43137	0	154	0	No	0.0228685	Fisher
FOXL2	Amp	9	204	4.41176	1	154	0.649351	Yes	0.0494211	Fisher
FOXL2NB	Amp	9	204	4.41176	1	154	0.649351	No	0.0494211	Fisher
FRMPD4	Amp	1	204	0.490196	6	154	3.8961	No	0.0466095	Fisher
FYB1	Amp	24	204	11.7647	2	154	1.2987	No	0.00049975	Chi-squared
FZD5	Amp	1	204	0.490196	7	154	4.54545	No	0.023895	Fisher
GDNF	Amp	20	204	9.80392	1	154	0.649351	No	0.0009995	Chi-squared
GFM1	Amp	14	204	6.86275	3	154	1.94805	No	0.0434783	Chi-squared
GFRAL	Amp	0	204	0	5	154	3.24675	No	0.0155557	Fisher
GHR	Amp	20	204	9.80392	1	154	0.649351	No	0.0009995	Chi-squared
GHSR	Amp	19	204	9.31373	4	154	2.5974	No	0.0174913	Chi-squared
GLRA2	Amp	0	204	0	4	154	2.5974	No	0.0355141	Fisher
GLYATL3	Amp	0	204	0	8	154	5.19481	No	0.00133498	Fisher
GNB4	Amp	20	204	9.80392	5	154	3.24675	No	0.031984	Chi-squared
GOLGA2	Amp	6	204	2.94118	0	154	0	No	0.0411763	Fisher
GOLIM4	Amp	19	204	9.31373	4	154	2.5974	No	0.0169915	Chi-squared
GOLPH3	Amp	15	204	7.35294	1	154	0.649351	No	0.003998	Chi-squared
GSTA1	Amp	2	204	0.980392	8	154	5.19481	No	0.0248909	Fisher
GSTA2	Amp	2	204	0.980392	8	154	5.19481	No	0.0248909	Fisher
GSTA3	Amp	2	204	0.980392	8	154	5.19481	No	0.0248909	Fisher
GSTA5	Amp	2	204	0.980392	8	154	5.19481	No	0.0248909	Fisher
GUSBP1	Amp	14	204	6.86275	2	154	1.2987	No	0.0184908	Chi-squared
HCN1	Amp	19	204	9.31373	0	154	0	No	0.0009995	Chi-squared
HCRTR2	Amp	0	204	0	5	154	3.24675	No	0.0155557	Fisher
HMGCLL1	Amp	0	204	0	5	154	3.24675	No	0.0155557	Fisher
HMGCS1	Amp	21	204	10.2941	1	154	0.649351	No	0.00249875	Chi-squared
HTR3C	Amp	21	204	10.2941	6	154	3.8961	No	0.047976	Chi-squared
HTR3D	Amp	21	204	10.2941	6	154	3.8961	No	0.0394803	Chi-squared
HTR3E	Amp	21	204	10.2941	6	154	3.8961	No	0.047976	Chi-squared
HTRA1	Amp	9	204	4.41176	1	154	0.649351	No	0.0494211	Fisher
IFT80	Amp	15	204	7.35294	3	154	1.94805	No	0.029985	Chi-squared
IL12A	Amp	15	204	7.35294	3	154	1.94805	No	0.0314843	Chi-squared
IL7R	Amp	19	204	9.31373	2	154	1.2987	Yes	0.00249875	Chi-squared
INPP5F	Amp	6	204	2.94118	0	154	0	No	0.0411763	Fisher
IQCJ	Amp	14	204	6.86275	3	154	1.94805	No	0.0444778	Chi-squared
IRX1	Amp	14	204	6.86275	2	154	1.2987	No	0.0144928	Chi-squared
IRX2	Amp	14	204	6.86275	1	154	0.649351	No	0.00749625	Chi-squared
IRX2-DT	Amp	14	204	6.86275	1	154	0.649351	No	0.003998	Chi-squared
IRX4	Amp	18	204	8.82353	3	154	1.94805	No	0.0109945	Chi-squared
JMJD6	Amp	6	204	2.94118	0	154	0	No	0.0411763	Fisher
KCNMA1	Amp	10	204	4.90196	1	154	0.649351	No	0.0287862	Fisher
KCNMB2	Amp	20	204	9.80392	5	154	3.24675	No	0.0444778	Chi-squared
KCTD20	Amp	0	204	0	4	154	2.5974	No	0.0355141	Fisher
KIAA1586	Amp	0	204	0	6	154	3.8961	No	0.00683769	Fisher
KLHL24	Amp	21	204	10.2941	6	154	3.8961	No	0.0409795	Chi-squared
KLHL6	Amp	21	204	10.2941	6	154	3.8961	Yes	0.0484758	Chi-squared
KPNA4	Amp	16	204	7.84314	3	154	1.94805	No	0.0364818	Chi-squared
KRT8P12	Amp	16	204	7.84314	3	154	1.94805	No	0.0274863	Chi-squared
KY	Amp	6	204	2.94118	0	154	0	No	0.0411763	Fisher
LAMP3	Amp	21	204	10.2941	5	154	3.24675	No	0.021989	Chi-squared
LHX2	Amp	6	204	2.94118	0	154	0	No	0.0411763	Fisher
LIFR	Amp	22	204	10.7843	1	154	0.649351	Yes	0.00049975	Chi-squared
LINC00501	Amp	19	204	9.31373	3	154	1.94805	No	0.00549725	Chi-squared
LINC00578	Amp	20	204	9.80392	4	154	2.5974	No	0.0194903	Chi-squared
LINC00595	Amp	10	204	4.90196	1	154	0.649351	No	0.0287862	Fisher
LINC00603	Amp	23	204	11.2745	1	154	0.649351	No	0.00049975	Chi-squared
LINC00604	Amp	23	204	11.2745	1	154	0.649351	No	0.00049975	Chi-squared
LINC00680	Amp	0	204	0	4	154	2.5974	No	0.0355141	Fisher
LINC00856	Amp	10	204	4.90196	1	154	0.649351	No	0.0287862	Fisher
LINC00857	Amp	12	204	5.88235	1	154	0.649351	No	0.0164918	Chi-squared
LINC00880	Amp	12	204	5.88235	2	154	1.2987	No	0.049975	Chi-squared
LINC00881	Amp	12	204	5.88235	2	154	1.2987	No	0.0494753	Chi-squared
LINC01561	Amp	9	204	4.41176	1	154	0.649351	No	0.0494211	Fisher
LINC02899	Amp	15	204	7.35294	1	154	0.649351	No	0.0029985	Chi-squared
LMBRD2	Amp	20	204	9.80392	2	154	1.2987	No	0.0029985	Chi-squared
LPCAT1	Amp	18	204	8.82353	3	154	1.94805	No	0.0109945	Chi-squared
LPP	Amp	17	204	8.33333	4	154	2.5974	Yes	0.0449775	Chi-squared
LRRC14B	Amp	18	204	8.82353	3	154	1.94805	No	0.0089955	Chi-squared
LRRC31	Amp	21	204	10.2941	5	154	3.24675	No	0.0249875	Chi-squared
LRRC34	Amp	21	204	10.2941	6	154	3.8961	No	0.0424788	Chi-squared
LRRIQ4	Amp	21	204	10.2941	6	154	3.8961	No	0.0429785	Chi-squared
LXN	Amp	14	204	6.86275	3	154	1.94805	No	0.0429785	Chi-squared
MAP2	Amp	0	204	0	4	154	2.5974	No	0.0355141	Fisher
MAP6D1	Amp	21	204	10.2941	6	154	3.8961	No	0.047976	Chi-squared
MAT1A	Amp	10	204	4.90196	1	154	0.649351	No	0.0287862	Fisher
MBL1P	Amp	12	204	5.88235	1	154	0.649351	No	0.0164918	Chi-squared
MCCC1	Amp	21	204	10.2941	5	154	3.24675	No	0.0224888	Chi-squared
MCF2L2	Amp	21	204	10.2941	6	154	3.8961	No	0.0434783	Chi-squared
MCMBP	Amp	6	204	2.94118	0	154	0	No	0.0411763	Fisher
MDH1B	Amp	0	204	0	4	154	2.5974	No	0.0355141	Fisher
MEP1A	Amp	1	204	0.490196	10	154	6.49351	No	0.00310163	Fisher
MET	Amp	2	204	0.980392	10	154	6.49351	Yes	0.007996	Chi-squared
MFN1	Amp	20	204	9.80392	5	154	3.24675	No	0.0384808	Chi-squared
MFSD1	Amp	14	204	6.86275	3	154	1.94805	No	0.0489755	Chi-squared
MLF1	Amp	14	204	6.86275	2	154	1.2987	Yes	0.0194903	Chi-squared
MME	Amp	11	204	5.39216	1	154	0.649351	No	0.0149925	Chi-squared
MMUT	Amp	0	204	0	8	154	5.19481	No	0.00133498	Fisher
MOSPD2	Amp	0	204	0	4	154	2.5974	No	0.0355141	Fisher
MROH2B	Amp	21	204	10.2941	1	154	0.649351	No	0.00149925	Chi-squared
MRPL36	Amp	18	204	8.82353	3	154	1.94805	No	0.00949525	Chi-squared
MRPS22	Amp	9	204	4.41176	1	154	0.649351	No	0.0494211	Fisher
MRPS30	Amp	17	204	8.33333	0	154	0	No	0.0009995	Chi-squared
MSL2	Amp	6	204	2.94118	0	154	0	No	0.0411763	Fisher
MTMR12	Amp	15	204	7.35294	2	154	1.2987	No	0.0089955	Chi-squared
MXRA7	Amp	6	204	2.94118	0	154	0	No	0.0411763	Fisher
MYL10	Amp	4	204	1.96078	10	154	6.49351	No	0.0454773	Chi-squared
MYNN	Amp	21	204	10.2941	6	154	3.8961	No	0.0464768	Chi-squared
NAA38	Amp	1	204	0.490196	9	154	5.84416	No	0.00615598	Fisher
NADK2	Amp	20	204	9.80392	2	154	1.2987	No	0.00149925	Chi-squared
NCEH1	Amp	20	204	9.80392	5	154	3.24675	No	0.0329835	Chi-squared
NCR2	Amp	4	204	1.96078	13	154	8.44156	No	0.0104948	Chi-squared
NDUFS6	Amp	18	204	8.82353	3	154	1.94805	No	0.0104948	Chi-squared
NEK6	Amp	6	204	2.94118	0	154	0	No	0.0411763	Fisher
NFYA	Amp	4	204	1.96078	12	154	7.79221	No	0.017991	Chi-squared
NHS	Amp	0	204	0	4	154	2.5974	No	0.0355141	Fisher
NIM1K	Amp	21	204	10.2941	1	154	0.649351	No	0.0009995	Chi-squared
NIPBL	Amp	19	204	9.31373	1	154	0.649351	No	0.00149925	Chi-squared
NKD2	Amp	18	204	8.82353	3	154	1.94805	No	0.009995	Chi-squared
NLGN1	Amp	20	204	9.80392	4	154	2.5974	No	0.0149925	Chi-squared
NNT	Amp	21	204	10.2941	1	154	0.649351	No	0.00049975	Chi-squared
NPR3	Amp	16	204	7.84314	1	154	0.649351	No	0.00249875	Chi-squared
NSMCE4A	Amp	12	204	5.88235	1	154	0.649351	No	0.017991	Chi-squared
NUP155	Amp	19	204	9.31373	1	154	0.649351	No	0.00049975	Chi-squared
NUTM2B	Amp	12	204	5.88235	1	154	0.649351	Yes	0.021989	Chi-squared
NUTM2E	Amp	12	204	5.88235	1	154	0.649351	No	0.0244878	Chi-squared
OARD1	Amp	4	204	1.96078	12	154	7.79221	No	0.0209895	Chi-squared
OPN5	Amp	1	204	0.490196	10	154	6.49351	No	0.00310163	Fisher
OSMR	Amp	23	204	11.2745	1	154	0.649351	No	0.0009995	Chi-squared
OTOL1	Amp	16	204	7.84314	3	154	1.94805	No	0.0309845	Chi-squared
OXCT1	Amp	21	204	10.2941	1	154	0.649351	No	0.00249875	Chi-squared
P3H2	Amp	17	204	8.33333	4	154	2.5974	No	0.0434783	Chi-squared
PAIP1	Amp	20	204	9.80392	1	154	0.649351	No	0.00049975	Chi-squared
PARL	Amp	21	204	10.2941	6	154	3.8961	No	0.0464768	Chi-squared
PARP8	Amp	16	204	7.84314	0	154	0	No	0.00049975	Chi-squared
PCCB	Amp	6	204	2.94118	0	154	0	No	0.0411763	Fisher
PDCD10	Amp	19	204	9.31373	4	154	2.5974	No	0.013993	Chi-squared
PDCD6	Amp	18	204	8.82353	3	154	1.94805	No	0.0109945	Chi-squared
PDZD2	Amp	15	204	7.35294	1	154	0.649351	No	0.00349825	Chi-squared
PEX5L	Amp	20	204	9.80392	5	154	3.24675	No	0.0364818	Chi-squared
PGK2	Amp	1	204	0.490196	8	154	5.19481	No	0.0121623	Fisher
PHC3	Amp	21	204	10.2941	6	154	3.8961	No	0.0369815	Chi-squared
PIGA	Amp	0	204	0	4	154	2.5974	Yes	0.0355141	Fisher
PIK3CB	Amp	9	204	4.41176	1	154	0.649351	Yes	0.0494211	Fisher
PIR	Amp	0	204	0	4	154	2.5974	No	0.0355141	Fisher
PKHD1	Amp	1	204	0.490196	8	154	5.19481	No	0.0121623	Fisher
PLA2G7	Amp	1	204	0.490196	10	154	6.49351	No	0.00310163	Fisher
PLAC9	Amp	12	204	5.88235	1	154	0.649351	No	0.0164918	Chi-squared
PLCXD3	Amp	20	204	9.80392	1	154	0.649351	No	0.00049975	Chi-squared
PLD1	Amp	20	204	9.80392	4	154	2.5974	No	0.0149925	Chi-squared
PLEKHA1	Amp	9	204	4.41176	1	154	0.649351	No	0.0494211	Fisher
PLEKHG4B	Amp	18	204	8.82353	3	154	1.94805	No	0.009995	Chi-squared
PLEKHM3	Amp	1	204	0.490196	7	154	4.54545	No	0.023895	Fisher
PLPP4	Amp	9	204	4.41176	1	154	0.649351	No	0.0494211	Fisher
PLXDC1	Amp	5	204	2.45098	12	154	7.79221	No	0.0364818	Chi-squared
PNPLA1	Amp	0	204	0	4	154	2.5974	No	0.0355141	Fisher
POU3F3	Amp	6	204	2.94118	0	154	0	No	0.0411763	Fisher
PPIF	Amp	11	204	5.39216	1	154	0.649351	No	0.0144928	Chi-squared
PPM1L	Amp	16	204	7.84314	3	154	1.94805	No	0.0264868	Chi-squared
PPP2R3A	Amp	6	204	2.94118	0	154	0	No	0.0411763	Fisher
PRDM9	Amp	14	204	6.86275	3	154	1.94805	No	0.0454773	Chi-squared
PRIM2	Amp	0	204	0	4	154	2.5974	No	0.0355141	Fisher
PRKAA1	Amp	21	204	10.2941	2	154	1.2987	No	0.001999	Chi-squared
PRLR	Amp	16	204	7.84314	1	154	0.649351	No	0.00249875	Chi-squared
PRPS2	Amp	1	204	0.490196	6	154	3.8961	No	0.0466095	Fisher
PRR23A	Amp	9	204	4.41176	1	154	0.649351	No	0.0494211	Fisher
PRR23B	Amp	9	204	4.41176	1	154	0.649351	No	0.0494211	Fisher
PRXL2A	Amp	9	204	4.41176	1	154	0.649351	No	0.0494211	Fisher
PSMB7	Amp	6	204	2.94118	0	154	0	No	0.0411763	Fisher
PTCHD4	Amp	1	204	0.490196	10	154	6.49351	No	0.00310163	Fisher
PTGER4	Amp	22	204	10.7843	2	154	1.2987	No	0.00049975	Chi-squared
PTPRE	Amp	7	204	3.43137	0	154	0	No	0.0228685	Fisher
PXT1	Amp	0	204	0	5	154	3.24675	No	0.0155557	Fisher
RAB23	Amp	0	204	0	5	154	3.24675	No	0.0155557	Fisher
RAD1	Amp	16	204	7.84314	1	154	0.649351	No	0.0009995	Chi-squared
RAI14	Amp	16	204	7.84314	1	154	0.649351	No	0.0009995	Chi-squared
RANBP3L	Amp	20	204	9.80392	2	154	1.2987	No	0.001999	Chi-squared
RARRES1	Amp	14	204	6.86275	3	154	1.94805	No	0.0374813	Chi-squared
RCAN2	Amp	1	204	0.490196	10	154	6.49351	No	0.00310163	Fisher
RHAG	Amp	0	204	0	8	154	5.19481	No	0.00133498	Fisher
RICTOR	Amp	23	204	11.2745	1	154	0.649351	Yes	0.00049975	Chi-squared
RIMOC1	Amp	21	204	10.2941	1	154	0.649351	No	0.0009995	Chi-squared
RN7SKP116	Amp	1	204	0.490196	11	154	7.14286	No	0.0009995	Chi-squared
RN7SKP167	Amp	12	204	5.88235	2	154	1.2987	No	0.0474763	Chi-squared
RN7SKP207	Amp	12	204	5.88235	1	154	0.649351	No	0.0194903	Chi-squared
RN7SKP234	Amp	20	204	9.80392	3	154	1.94805	No	0.0069965	Chi-squared
RN7SKP265	Amp	20	204	9.80392	5	154	3.24675	No	0.0389805	Chi-squared
RN7SKP40	Amp	21	204	10.2941	6	154	3.8961	No	0.0434783	Chi-squared
RN7SKP46	Amp	14	204	6.86275	2	154	1.2987	No	0.0209895	Chi-squared
RN7SKP52	Amp	19	204	9.31373	3	154	1.94805	No	0.0049975	Chi-squared
RN7SL141P	Amp	20	204	9.80392	4	154	2.5974	No	0.01999	Chi-squared
RN7SL229P	Amp	19	204	9.31373	4	154	2.5974	No	0.015992	Chi-squared
RN7SL37P	Amp	18	204	8.82353	1	154	0.649351	No	0.00049975	Chi-squared
RN7SL383P	Amp	17	204	8.33333	0	154	0	No	0.00049975	Chi-squared
RN7SL502P	Amp	0	204	0	4	154	2.5974	No	0.0355141	Fisher
RN7SL580P	Amp	1	204	0.490196	6	154	3.8961	No	0.0466095	Fisher
RN7SL592P	Amp	0	204	0	4	154	2.5974	No	0.0355141	Fisher
RN7SL703P	Amp	20	204	9.80392	5	154	3.24675	No	0.0404798	Chi-squared
RN7SL748P	Amp	0	204	0	4	154	2.5974	No	0.0355141	Fisher
RNA5SP117	Amp	0	204	0	4	154	2.5974	No	0.0355141	Fisher
RNA5SP141	Amp	6	204	2.94118	0	154	0	No	0.0411763	Fisher
RNA5SP147	Amp	20	204	9.80392	3	154	1.94805	No	0.00949525	Chi-squared
RNA5SP148	Amp	20	204	9.80392	3	154	1.94805	No	0.009995	Chi-squared
RNA5SP149	Amp	20	204	9.80392	5	154	3.24675	No	0.035982	Chi-squared
RNA5SP150	Amp	20	204	9.80392	5	154	3.24675	No	0.0389805	Chi-squared
RNA5SP151	Amp	21	204	10.2941	6	154	3.8961	No	0.0444778	Chi-squared
RNA5SP181	Amp	20	204	9.80392	2	154	1.2987	No	0.0009995	Chi-squared
RNA5SP207	Amp	4	204	1.96078	14	154	9.09091	No	0.005997	Chi-squared
RNA5SP239	Amp	2	204	0.980392	10	154	6.49351	No	0.00749625	Chi-squared
RNA5SP321	Amp	10	204	4.90196	1	154	0.649351	No	0.0287862	Fisher
RNY5P3	Amp	21	204	10.2941	6	154	3.8961	No	0.0424788	Chi-squared
RPL19	Amp	5	204	2.45098	12	154	7.79221	No	0.0434783	Chi-squared
RPL37	Amp	21	204	10.2941	1	154	0.649351	No	0.0009995	Chi-squared
RPL39L	Amp	17	204	8.33333	4	154	2.5974	No	0.0434783	Chi-squared
RPL39P5	Amp	7	204	3.43137	0	154	0	No	0.0228685	Fisher
RSRC1	Amp	15	204	7.35294	3	154	1.94805	No	0.0294853	Chi-squared
RTP1	Amp	18	204	8.82353	4	154	2.5974	No	0.0314843	Chi-squared
RUNX2	Amp	2	204	0.980392	11	154	7.14286	Yes	0.00649675	Chi-squared
RXFP3	Amp	15	204	7.35294	1	154	0.649351	No	0.00449775	Chi-squared
RYK	Amp	7	204	3.43137	0	154	0	No	0.0228685	Fisher
SAMD7	Amp	22	204	10.7843	5	154	3.24675	No	0.0164918	Chi-squared
SCARNA7	Amp	16	204	7.84314	3	154	1.94805	No	0.0344828	Chi-squared
SCHIP1	Amp	15	204	7.35294	3	154	1.94805	No	0.0309845	Chi-squared
SDHA	Amp	18	204	8.82353	3	154	1.94805	Yes	0.0154923	Chi-squared
SDHAP3	Amp	18	204	8.82353	3	154	1.94805	No	0.005997	Chi-squared
SEC23IP	Amp	7	204	3.43137	0	154	0	No	0.0228685	Fisher
SEC62	Amp	22	204	10.7843	6	154	3.8961	No	0.025987	Chi-squared
SELENOP	Amp	20	204	9.80392	1	154	0.649351	No	0.0009995	Chi-squared
SERPINI1	Amp	19	204	9.31373	4	154	2.5974	No	0.0169915	Chi-squared
SFTPA1	Amp	12	204	5.88235	1	154	0.649351	No	0.0149925	Chi-squared
SFTPA2	Amp	12	204	5.88235	1	154	0.649351	No	0.0154923	Chi-squared
SFTPD	Amp	12	204	5.88235	1	154	0.649351	No	0.021989	Chi-squared
SH2D4B	Amp	9	204	4.41176	1	154	0.649351	No	0.0494211	Fisher
SHOX2	Amp	14	204	6.86275	2	154	1.2987	No	0.0194903	Chi-squared
SI	Amp	17	204	8.33333	4	154	2.5974	No	0.0414793	Chi-squared
SKAP1	Amp	6	204	2.94118	0	154	0	No	0.0411763	Fisher
SKP2	Amp	20	204	9.80392	2	154	1.2987	No	0.00349825	Chi-squared
SLC12A7	Amp	18	204	8.82353	3	154	1.94805	No	0.013993	Chi-squared
SLC1A3	Amp	20	204	9.80392	2	154	1.2987	No	0.00149925	Chi-squared
SLC25A27	Amp	1	204	0.490196	10	154	6.49351	No	0.00310163	Fisher
SLC29A1	Amp	7	204	3.43137	14	154	9.09091	No	0.0374813	Chi-squared
SLC2A2	Amp	21	204	10.2941	4	154	2.5974	No	0.0134933	Chi-squared
SLC45A2	Amp	16	204	7.84314	1	154	0.649351	No	0.00249875	Chi-squared
SLC66A1L	Amp	14	204	6.86275	2	154	1.2987	No	0.0184908	Chi-squared
SLC6A18	Amp	18	204	8.82353	3	154	1.94805	No	0.00949525	Chi-squared
SLC6A19	Amp	18	204	8.82353	3	154	1.94805	No	0.00949525	Chi-squared
SLC6A3	Amp	19	204	9.31373	3	154	1.94805	No	0.00749625	Chi-squared
SLC7A14	Amp	21	204	10.2941	6	154	3.8961	No	0.0454773	Chi-squared
SLC9A3	Amp	18	204	8.82353	3	154	1.94805	No	0.0149925	Chi-squared
SLCO2A1	Amp	6	204	2.94118	0	154	0	No	0.0411763	Fisher
SLITRK3	Amp	17	204	8.33333	4	154	2.5974	No	0.0369815	Chi-squared
SMC4	Amp	15	204	7.35294	3	154	1.94805	No	0.0294853	Chi-squared
SNHG33	Amp	21	204	10.2941	6	154	3.8961	No	0.043978	Chi-squared
SNORA18	Amp	20	204	9.80392	3	154	1.94805	No	0.0049975	Chi-squared
SNORA57	Amp	21	204	10.2941	2	154	1.2987	No	0.00149925	Chi-squared
SNORA81	Amp	21	204	10.2941	6	154	3.8961	No	0.0444778	Chi-squared
SNORD72	Amp	21	204	10.2941	1	154	0.649351	No	0.0009995	Chi-squared
SOX2	Amp	20	204	9.80392	5	154	3.24675	Yes	0.0334833	Chi-squared
SPATA16	Amp	20	204	9.80392	5	154	3.24675	No	0.0349825	Chi-squared
SPEF2	Amp	18	204	8.82353	2	154	1.2987	No	0.00449775	Chi-squared
SPTSSB	Amp	16	204	7.84314	3	154	1.94805	No	0.0324838	Chi-squared
SRSF3	Amp	0	204	0	4	154	2.5974	Yes	0.0355141	Fisher
ST7	Amp	2	204	0.980392	11	154	7.14286	No	0.003998	Chi-squared
STK38	Amp	0	204	0	4	154	2.5974	No	0.0355141	Fisher
SUB1	Amp	16	204	7.84314	1	154	0.649351	No	0.0029985	Chi-squared
SUPT3H	Amp	4	204	1.96078	13	154	8.44156	No	0.0069965	Chi-squared
SWI5	Amp	6	204	2.94118	0	154	0	No	0.0411763	Fisher
TACC2	Amp	12	204	5.88235	1	154	0.649351	No	0.0224888	Chi-squared
TARS1	Amp	15	204	7.35294	1	154	0.649351	No	0.003998	Chi-squared
TBL1XR1	Amp	18	204	8.82353	3	154	1.94805	Yes	0.0089955	Chi-squared
TCEANC	Amp	1	204	0.490196	6	154	3.8961	No	0.0466095	Fisher
TCERG1L	Amp	6	204	2.94118	0	154	0	No	0.0411763	Fisher
TDRD6	Amp	1	204	0.490196	10	154	6.49351	No	0.00310163	Fisher
TERT	Amp	18	204	8.82353	3	154	1.94805	Yes	0.011994	Chi-squared
TES	Amp	2	204	0.980392	9	154	5.84416	No	0.0132224	Fisher
TEX36	Amp	9	204	4.41176	1	154	0.649351	No	0.0494211	Fisher
TFAP2B	Amp	1	204	0.490196	7	154	4.54545	No	0.023895	Fisher
TFAP2D	Amp	1	204	0.490196	7	154	4.54545	No	0.023895	Fisher
TFEC	Amp	2	204	0.980392	9	154	5.84416	No	0.0132224	Fisher
TINAG	Amp	0	204	0	5	154	3.24675	No	0.0155557	Fisher
TMEM14A	Amp	2	204	0.980392	8	154	5.19481	No	0.0248909	Fisher
TMEM207	Amp	17	204	8.33333	4	154	2.5974	No	0.0384808	Chi-squared
TMEM212	Amp	20	204	9.80392	4	154	2.5974	No	0.01999	Chi-squared
TMEM254	Amp	12	204	5.88235	1	154	0.649351	No	0.0169915	Chi-squared
TMEM267	Amp	21	204	10.2941	1	154	0.649351	No	0.00049975	Chi-squared
TMEM63B	Amp	7	204	3.43137	14	154	9.09091	No	0.045977	Chi-squared
TNFRSF21	Amp	2	204	0.980392	12	154	7.79221	No	0.00149925	Chi-squared
TNFSF10	Amp	20	204	9.80392	5	154	3.24675	No	0.0344828	Chi-squared
TNIK	Amp	21	204	10.2941	4	154	2.5974	No	0.0104948	Chi-squared
TP63	Amp	17	204	8.33333	4	154	2.5974	Yes	0.0384808	Chi-squared
TPPP	Amp	18	204	8.82353	3	154	1.94805	No	0.011994	Chi-squared
TPRG1	Amp	18	204	8.82353	4	154	2.5974	No	0.0289855	Chi-squared
TREM1	Amp	4	204	1.96078	13	154	8.44156	No	0.0089955	Chi-squared
TREM2	Amp	4	204	1.96078	13	154	8.44156	No	0.0089955	Chi-squared
TREML1	Amp	4	204	1.96078	14	154	9.09091	No	0.00649675	Chi-squared
TREML2	Amp	4	204	1.96078	14	154	9.09091	No	0.00649675	Chi-squared
TREML3P	Amp	4	204	1.96078	14	154	9.09091	No	0.00549725	Chi-squared
TREML4	Amp	4	204	1.96078	14	154	9.09091	No	0.00949525	Chi-squared
TRIM59	Amp	16	204	7.84314	3	154	1.94805	No	0.0369815	Chi-squared
TRIP13	Amp	18	204	8.82353	3	154	1.94805	Yes	0.0109945	Chi-squared
TRUB2	Amp	6	204	2.94118	0	154	0	No	0.0411763	Fisher
TSPAN14	Amp	10	204	4.90196	1	154	0.649351	No	0.0287862	Fisher
TSPO2	Amp	4	204	1.96078	11	154	7.14286	No	0.0284858	Chi-squared
TTC14	Amp	19	204	9.31373	4	154	2.5974	No	0.017991	Chi-squared
TTC23L	Amp	16	204	7.84314	1	154	0.649351	No	0.00149925	Chi-squared
TTC33	Amp	21	204	10.2941	2	154	1.2987	No	0.00349825	Chi-squared
UGT3A1	Amp	19	204	9.31373	2	154	1.2987	No	0.00149925	Chi-squared
UGT3A2	Amp	19	204	9.31373	2	154	1.2987	No	0.00149925	Chi-squared
UNC5CL	Amp	4	204	1.96078	11	154	7.14286	No	0.0264868	Chi-squared
UTRN	Amp	7	204	3.43137	0	154	0	No	0.0228685	Fisher
UXS1	Amp	9	204	4.41176	1	154	0.649351	No	0.0494211	Fisher
VEGFD	Amp	0	204	0	4	154	2.5974	No	0.0355141	Fisher
WDR11	Amp	12	204	5.88235	1	154	0.649351	No	0.0169915	Chi-squared
WDR49	Amp	19	204	9.31373	4	154	2.5974	No	0.0169915	Chi-squared
WDR70	Amp	20	204	9.80392	1	154	0.649351	No	0.00049975	Chi-squared
WNT2	Amp	2	204	0.980392	10	154	6.49351	No	0.007996	Chi-squared
YEATS2	Amp	21	204	10.2941	6	154	3.8961	No	0.0409795	Chi-squared
ZCCHC24	Amp	10	204	4.90196	1	154	0.649351	No	0.0287862	Fisher
ZDHHC11	Amp	18	204	8.82353	3	154	1.94805	No	0.0164918	Chi-squared
ZDHHC11B	Amp	18	204	8.82353	3	154	1.94805	No	0.0134933	Chi-squared
ZFR	Amp	18	204	8.82353	2	154	1.2987	No	0.00349825	Chi-squared
ZMAT3	Amp	20	204	9.80392	5	154	3.24675	No	0.0289855	Chi-squared
ZMIZ1	Amp	11	204	5.39216	1	154	0.649351	No	0.0214893	Chi-squared
ZNF131	Amp	21	204	10.2941	1	154	0.649351	No	0.0009995	Chi-squared
ZNF451	Amp	0	204	0	6	154	3.8961	No	0.00683769	Fisher
ZRANB1	Amp	10	204	4.90196	1	154	0.649351	No	0.0287862	Fisher
ADK	Del	2	204	0.980392	7	154	4.54545	No	0.0461908	Fisher
CDHR5	Del	0	204	0	4	154	2.5974	No	0.0355141	Fisher
DEAF1	Del	0	204	0	4	154	2.5974	No	0.0355141	Fisher
DRD4	Del	0	204	0	4	154	2.5974	No	0.0355141	Fisher
EPS8L2	Del	0	204	0	4	154	2.5974	No	0.0355141	Fisher
FHIT	Del	17	204	8.33333	25	154	16.2338	Yes	0.045977	Chi-squared
GPHN	Del	2	204	0.980392	8	154	5.19481	Yes	0.0248909	Fisher
ITGAV	Del	8	204	3.92157	16	154	10.3896	No	0.035982	Chi-squared
MIR4500HG	Del	0	204	0	4	154	2.5974	No	0.0355141	Fisher
MSI2	Del	0	204	0	4	154	2.5974	Yes	0.0355141	Fisher
NPCDR1	Del	8	204	3.92157	17	154	11.039	No	0.023988	Chi-squared
SCT	Del	0	204	0	4	154	2.5974	No	0.0355141	Fisher
SDK1	Del	0	204	0	5	154	3.24675	No	0.0155557	Fisher
SREK1	Del	0	204	0	4	154	2.5974	No	0.0355141	Fisher
SSBP2	Del	0	204	0	4	154	2.5974	No	0.0355141	Fisher
TMEM80	Del	0	204	0	4	154	2.5974	No	0.0355141	Fisher
VCL	Del	1	204	0.490196	6	154	3.8961	No	0.0466095	Fisher
